# Supplementary material for: Optimizing the Synthetic Conditions of “Green” Colloidal AgBiS2 Nanocrystals Using a Low-Cost Sulfur Source
Source: Nanomaterials (Basel). 2022 Oct 25;12(21):3742. doi: 10.3390/nano12213742 (PMC9654632; doi:10.3390/nano12213742)
Supplement: Supplementary file 1 [file nanomaterials-12-03742-s001.zip]

Archive with 1 entries (1 files):
- nanomaterials-1959998-supplementary.pdf
